# Supplementary material for: Unraveling Presenilin 2 Functions in a Knockout Zebrafish Line to Shed Light into Alzheimer’s Disease Pathogenesis
Source: Cells. 2023 Jan 19;12(3):376. doi: 10.3390/cells12030376 (PMC9913325; doi:10.3390/cells12030376)
Supplement: Supplementary file 1 [file cells-12-00376-s001.zip]

Archive with 1 entries (1 files):
- cells-2155829-supplementary.pdf
